# Supplementary material for: A Prognostic Model Based on the Immune-Related lncRNAs in Colorectal Cancer
Source: Front Genet. 2021 Apr 20;12:658736. doi: 10.3389/fgene.2021.658736 (PMC8093825; doi:10.3389/fgene.2021.658736)
Supplement: Supplementary Table 1 — Detailed information regarding qRT-PCR primer of IRLs in IRLPI. [file Table_1.XLSX]

## Sheet: Sheet1
Primer	Sequence(5'to3')
LINC00461	CTCTTATGGAGACCTAAGAGAC
	GTCCTCTGAAGAGAATCCTG
LINC01055	TCTTTCTGTTGCTGTTGCT
	GCAGTGAATCATGATTGTGC
ELFN1-AS1	GTTGACGCCGCATTCTGGACT
	CAGGACCGCCTTGGTGGTTAG
LMO7-AS1	CAGGCATATTCTACCAGTG
	TGGTTCTTATGAAGGTGCT
CYP4A22-AS1	ACTCCCGTCACCTTCCCTG
	GCAAATTGTTTCCCGATGC
MIR31HG	TTCCCAGTTTCAGACCACC
	AATCCATCTCTACCTGCAGTG
GAPDH	CATTTCCTGGTATGACAACGA
	GGGTCTTACTCCTTGGAGG
LOC401040	TGTGCTGGTGCTAGGATG
	CTAACAAATGCCAAGGTGA
